# Supplementary material for: Two-dimensional Cd(ii) coordination polymer encapsulated by Tb3+ as a reversible luminescent probe for Fe3+
Source: RSC Adv. 2019 Oct 29;9(60):34949–57. doi: 10.1039/c9ra06639j (PMC9074126; doi:10.1039/c9ra06639j)
Supplement: RA-009-C9RA06639J-s002 [file RA-009-C9RA06639J-s002.cif]

# Electronic Supplementary Material (ESI) for RSC Advances.
# This journal is © The Royal Society of Chemistry 2019

####################################################################### 
# 
# This file contains crystal structure data downloaded from the 
# Cambridge Structural Database (CSD) hosted by the Cambridge 
# Crystallographic Data Centre (CCDC).
# 
# Full information about CCDC data access policies and citation 
# guidelines are available at http://www.ccdc.cam.ac.uk/access/V1 
# 
# Audit and citation data items may have been added by the CCDC. 
# Please retain this information to preserve the provenance of 
# this file and to allow appropriate attribution of the data. 
# 
#######################################################################

data_n181123a
_database_code_depnum_ccdc_archive 'CCDC 1881136'
loop_
_audit_author_name
_audit_author_address
736320425
;TianJin Nomal University
China
;
_audit_update_record             
;
2018-11-26 deposited with the CCDC.	2019-10-22 downloaded from the CCDC.
;

_audit_creation_method           SHELXL-2013
_chemical_name_systematic        
; 
 ? 
;
_chemical_name_common            ?
_chemical_melting_point          ?
_chemical_formula_moiety         ?
_chemical_formula_sum            'C12 H8 Cd0.50 N3 O'
_chemical_formula_weight         266.41

loop_
_atom_type_symbol
_atom_type_description
_atom_type_scat_dispersion_real
_atom_type_scat_dispersion_imag
_atom_type_scat_source
C C 0.0033 0.0016 'International Tables Vol C Tables 4.2.6.8 and 6.1.1.4'
H H 0.0000 0.0000 'International Tables Vol C Tables 4.2.6.8 and 6.1.1.4'
N N 0.0061 0.0033 'International Tables Vol C Tables 4.2.6.8 and 6.1.1.4'
O O 0.0106 0.0060 'International Tables Vol C Tables 4.2.6.8 and 6.1.1.4'
Cd Cd -0.8075 1.2024 'International Tables Vol C Tables 4.2.6.8 and 6.1.1.4'

_space_group_crystal_system      tetragonal
_space_group_IT_number           96
_space_group_name_H-M_alt        'P 43 21 2'
_space_group_name_Hall           'P 4nw 2abw'

_shelx_space_group_comment       
; 
The symmetry employed for this shelxl refinement is uniquely defined 
by the following loop, which should always be used as a source of 
symmetry information in preference to the above space-group names. 
They are only intended as comments. 
;

loop_
_space_group_symop_operation_xyz
'x, y, z'
'-x, -y, z+1/2'
'-y+1/2, x+1/2, z+3/4'
'y+1/2, -x+1/2, z+1/4'
'-x+1/2, y+1/2, -z+3/4'
'x+1/2, -y+1/2, -z+1/4'
'y, x, -z'
'-y, -x, -z+1/2'

_cell_length_a                   10.7413(3)
_cell_length_b                   10.7413(3)
_cell_length_c                   20.7748(13)
_cell_angle_alpha                90
_cell_angle_beta                 90
_cell_angle_gamma                90
_cell_volume                     2396.9(2)
_cell_formula_units_Z            8
_cell_measurement_temperature    296(2)
_cell_measurement_reflns_used    9888
_cell_measurement_theta_min      2.68
_cell_measurement_theta_max      28.23

_exptl_crystal_description       BLOCK
_exptl_crystal_colour            ORANGE
_exptl_crystal_density_meas      NONE
_exptl_crystal_density_method    ?
_exptl_crystal_density_diffrn    1.477
_exptl_crystal_F_000             1064
_exptl_transmission_factor_min   0.819
_exptl_transmission_factor_max   0.849
_exptl_crystal_size_max          0.220
_exptl_crystal_size_mid          0.210
_exptl_crystal_size_min          0.180
_exptl_absorpt_coefficient_mu    0.943
_shelx_estimated_absorpt_T_min   0.819
_shelx_estimated_absorpt_T_max   0.849
_exptl_absorpt_correction_type   MULTI-SCAN
_exptl_absorpt_correction_T_min  ?
_exptl_absorpt_correction_T_max  ?
_exptl_absorpt_process_details   SADABS

_exptl_special_details           
; 
 ? 
;

_diffrn_ambient_temperature      296(2)
_diffrn_radiation_wavelength     0.71073
_diffrn_radiation_type           MoK\a
_diffrn_source                   ?
_diffrn_measurement_device_type  'CCD area detector'
_diffrn_measurement_method       'phi and omega scans'
_diffrn_detector_area_resol_mean ?
_diffrn_reflns_number            15619
_diffrn_reflns_av_unetI/netI     0.0192
_diffrn_reflns_av_R_equivalents  0.0299
_diffrn_reflns_limit_h_min       -13
_diffrn_reflns_limit_h_max       13
_diffrn_reflns_limit_k_min       -13
_diffrn_reflns_limit_k_max       9
_diffrn_reflns_limit_l_min       -26
_diffrn_reflns_limit_l_max       26
_diffrn_reflns_theta_min         2.134
_diffrn_reflns_theta_max         26.500
_diffrn_reflns_theta_full        25.242
_diffrn_measured_fraction_theta_max 1.001
_diffrn_measured_fraction_theta_full 0.999
_diffrn_reflns_Laue_measured_fraction_max 1.001
_diffrn_reflns_Laue_measured_fraction_full 0.999
_diffrn_reflns_point_group_measured_fraction_max 1.000
_diffrn_reflns_point_group_measured_fraction_full 1.000
_reflns_number_total             2488
_reflns_number_gt                2456
_reflns_threshold_expression     'I > 2\s(I)'
_reflns_Friedel_coverage         0.655
_reflns_Friedel_fraction_max     1.000
_reflns_Friedel_fraction_full    1.000

_reflns_special_details          
; 
 Reflections were merged by SHELXL according to the crystal 
 class for the calculation of statistics and refinement. 
  
 _reflns_Friedel_fraction is defined as the number of unique 
 Friedel pairs measured divided by the number that would be 
 possible theoretically, ignoring centric projections and 
 systematic absences. 
;

_computing_data_collection       'Bruker SMART'
_computing_cell_refinement       'Bruker SMART'
_computing_data_reduction        'Bruker SAINT'
_computing_structure_solution    'Bruker SHELXTL'
_computing_structure_refinement  'SHELXL-2013 (Sheldrick, 2013)'
_computing_molecular_graphics    'Bruker SHELXTL'
_computing_publication_material  'Bruker SHELXTL'

_refine_special_details          
; 
 ? 
;
_refine_ls_structure_factor_coef Fsqd
_refine_ls_matrix_type           full
_refine_ls_weighting_scheme      calc
_refine_ls_weighting_details     
; 
 w=1/[\s^2^(Fo^2^)+(0.0314P)^2^+1.7815P] 
 where P=(Fo^2^+2Fc^2^)/3 
;
_atom_sites_solution_primary     ?
_atom_sites_solution_secondary   ?
_atom_sites_solution_hydrogens   mixed
_refine_ls_hydrogen_treatment    constr
_refine_ls_extinction_method     none
_refine_ls_extinction_coef       .
_refine_ls_abs_structure_details 
; 
 Flack x determined using 959 quotients [(I+)-(I-)]/[(I+)+(I-)] 
 (Parsons and Flack (2004), Acta Cryst. A60, s61). 
;
_refine_ls_abs_structure_Flack   0.996(12)
_chemical_absolute_configuration ?
_refine_ls_number_reflns         2488
_refine_ls_number_parameters     150
_refine_ls_number_restraints     0
_refine_ls_R_factor_all          0.0244
_refine_ls_R_factor_gt           0.0240
_refine_ls_wR_factor_ref         0.0623
_refine_ls_wR_factor_gt          0.0620
_refine_ls_goodness_of_fit_ref   1.069
_refine_ls_restrained_S_all      1.069
_refine_ls_shift/su_max          0.001
_refine_ls_shift/su_mean         0.000

loop_
_atom_site_label
_atom_site_type_symbol
_atom_site_fract_x
_atom_site_fract_y
_atom_site_fract_z
_atom_site_U_iso_or_equiv
_atom_site_adp_type
_atom_site_occupancy
_atom_site_site_symmetry_order
_atom_site_calc_flag
_atom_site_refinement_flags_posn
_atom_site_refinement_flags_adp
_atom_site_refinement_flags_occupancy
_atom_site_disorder_assembly
_atom_site_disorder_group
Cd1 Cd 0.31919(2) 0.31919(2) 0.0000 0.02593(11) Uani 1 2 d S T P . .
N1 N 0.3177(3) 0.5106(3) 0.04616(14) 0.0319(6) Uani 1 1 d . . . . .
N2 N 0.3207(4) 1.1132(3) 0.02653(15) 0.0346(7) Uani 1 1 d . . . . .
N3 N 0.1640(7) 0.5060(5) 0.2620(2) 0.096(2) Uani 1 1 d . . . . .
O1 O 0.2657(3) 0.3588(3) 0.11537(13) 0.0431(7) Uani 1 1 d . . . . .
C1 C 0.2763(4) 0.4739(3) 0.10545(17) 0.0331(8) Uani 1 1 d . . . . .
C2 C 0.2478(5) 0.5693(4) 0.15085(18) 0.0421(10) Uani 1 1 d . . . . .
C3 C 0.2627(4) 0.6915(4) 0.13373(19) 0.0440(10) Uani 1 1 d . . . . .
H3 H 0.2451 0.7533 0.1637 0.053 Uiso 1 1 calc R U . . .
C4 C 0.3035(4) 0.7257(3) 0.07269(17) 0.0361(9) Uani 1 1 d . . . . .
C5 C 0.3309(4) 0.6300(3) 0.02932(17) 0.0324(8) Uani 1 1 d . . . . .
C6 C 0.3803(5) 0.6509(4) -0.0372(2) 0.0500(12) Uani 1 1 d . . . . .
H6A H 0.4259 0.5788 -0.0510 0.075 Uiso 1 1 d R U . . .
H6B H 0.4345 0.7220 -0.0372 0.075 Uiso 1 1 d R U . . .
H6C H 0.3122 0.6655 -0.0662 0.075 Uiso 1 1 d R U . . .
C7 C 0.2020(6) 0.5338(4) 0.2130(2) 0.0602(15) Uani 1 1 d . . . . .
C8 C 0.3724(4) 1.0678(4) 0.07988(18) 0.0410(9) Uani 1 1 d . . . . .
H8 H 0.4115 1.1230 0.1078 0.049 Uiso 1 1 calc R U . . .
C9 C 0.3710(4) 0.9435(4) 0.09580(18) 0.0422(10) Uani 1 1 d . . . . .
H9 H 0.4093 0.9162 0.1334 0.051 Uiso 1 1 calc R U . . .
C10 C 0.3119(4) 0.8591(3) 0.05547(18) 0.0361(8) Uani 1 1 d . . . . .
C11 C 0.2595(4) 0.9066(3) -0.0007(2) 0.0427(9) Uani 1 1 d . . . . .
H11 H 0.2203 0.8536 -0.0297 0.051 Uiso 1 1 calc R U . . .
C12 C 0.2660(4) 1.0317(4) -0.01308(18) 0.0400(10) Uani 1 1 d . . . . .
H12 H 0.2305 1.0615 -0.0509 0.048 Uiso 1 1 calc R U . . .

loop_
_atom_site_aniso_label
_atom_site_aniso_U_11
_atom_site_aniso_U_22
_atom_site_aniso_U_33
_atom_site_aniso_U_23
_atom_site_aniso_U_13
_atom_site_aniso_U_12
Cd1 0.02493(12) 0.02493(12) 0.02794(16) -0.00204(11) 0.00204(11) 0.00157(14)
N1 0.0398(16) 0.0282(15) 0.0277(14) -0.0005(11) 0.0025(15) 0.0062(15)
N2 0.0451(17) 0.0264(15) 0.0322(14) -0.0009(12) -0.0012(15) 0.0019(15)
N3 0.172(6) 0.070(3) 0.047(2) -0.002(2) 0.043(4) 0.000(4)
O1 0.069(2) 0.0263(13) 0.0337(14) 0.0007(11) 0.0032(14) 0.0007(13)
C1 0.044(2) 0.0267(18) 0.0284(17) -0.0015(14) -0.0019(15) 0.0034(15)
C2 0.065(3) 0.032(2) 0.0290(18) -0.0012(16) 0.0057(18) 0.0023(19)
C3 0.068(3) 0.032(2) 0.0327(19) -0.0080(16) 0.0045(18) 0.003(2)
C4 0.049(2) 0.0265(17) 0.0326(18) 0.0002(14) -0.0037(16) 0.0034(17)
C5 0.0359(19) 0.0282(16) 0.0331(17) 0.0027(13) 0.0008(15) 0.0032(17)
C6 0.074(3) 0.036(2) 0.041(2) 0.0031(17) 0.016(2) 0.007(2)
C7 0.107(5) 0.039(2) 0.035(2) -0.0062(18) 0.019(3) -0.001(3)
C8 0.055(2) 0.033(2) 0.0345(19) -0.0040(16) -0.0093(18) -0.0038(18)
C9 0.063(3) 0.033(2) 0.0311(18) 0.0014(16) -0.0097(18) 0.0031(19)
C10 0.049(2) 0.0261(17) 0.0338(18) -0.0004(14) -0.0011(19) 0.0034(18)
C11 0.061(2) 0.0294(17) 0.0379(18) -0.0034(19) -0.015(2) -0.0011(16)
C12 0.054(2) 0.033(2) 0.033(2) -0.0008(15) -0.0129(17) 0.0065(17)

_geom_special_details            
; 
 All esds (except the esd in the dihedral angle between two l.s. planes) 
 are estimated using the full covariance matrix.  The cell esds are taken 
 into account individually in the estimation of esds in distances, angles 
 and torsion angles; correlations between esds in cell parameters are only 
 used when they are defined by crystal symmetry.  An approximate (isotropic) 
 treatment of cell esds is used for estimating esds involving l.s. planes. 
;

loop_
_geom_bond_atom_site_label_1
_geom_bond_atom_site_label_2
_geom_bond_distance
_geom_bond_site_symmetry_2
_geom_bond_publ_flag
Cd1 N1 2.269(3) 7 ?
Cd1 N1 2.269(3) . ?
Cd1 N2 2.280(3) 7_455 ?
Cd1 N2 2.280(3) 1_545 ?
Cd1 O1 2.501(3) 7 ?
Cd1 O1 2.501(3) . ?
N1 C5 1.337(5) . ?
N1 C1 1.368(5) . ?
N2 C8 1.332(5) . ?
N2 C12 1.338(5) . ?
N2 Cd1 2.280(3) 1_565 ?
N3 C7 1.137(6) . ?
O1 C1 1.258(5) . ?
C1 C2 1.426(5) . ?
C2 C3 1.369(6) . ?
C2 C7 1.433(6) . ?
C3 C4 1.391(5) . ?
C3 H3 0.9300 . ?
C4 C5 1.398(5) . ?
C4 C10 1.480(5) . ?
C5 C6 1.498(5) . ?
C6 H6A 0.9600 . ?
C6 H6B 0.9600 . ?
C6 H6C 0.9600 . ?
C8 C9 1.376(6) . ?
C8 H8 0.9300 . ?
C9 C10 1.388(6) . ?
C9 H9 0.9300 . ?
C10 C11 1.393(6) . ?
C11 C12 1.369(5) . ?
C11 H11 0.9300 . ?
C12 H12 0.9300 . ?

loop_
_geom_angle_atom_site_label_1
_geom_angle_atom_site_label_2
_geom_angle_atom_site_label_3
_geom_angle
_geom_angle_site_symmetry_1
_geom_angle_site_symmetry_3
_geom_angle_publ_flag
N1 Cd1 N1 101.05(18) 7 . ?
N1 Cd1 N2 141.02(11) 7 7_455 ?
N1 Cd1 N2 95.08(14) . 7_455 ?
N1 Cd1 N2 95.08(14) 7 1_545 ?
N1 Cd1 N2 141.02(11) . 1_545 ?
N2 Cd1 N2 94.16(19) 7_455 1_545 ?
N1 Cd1 O1 55.88(10) 7 7 ?
N1 Cd1 O1 127.90(11) . 7 ?
N2 Cd1 O1 86.29(10) 7_455 7 ?
N2 Cd1 O1 90.43(11) 1_545 7 ?
N1 Cd1 O1 127.90(11) 7 . ?
N1 Cd1 O1 55.88(10) . . ?
N2 Cd1 O1 90.43(11) 7_455 . ?
N2 Cd1 O1 86.29(10) 1_545 . ?
O1 Cd1 O1 175.18(14) 7 . ?
C5 N1 C1 123.2(3) . . ?
C5 N1 Cd1 139.3(2) . . ?
C1 N1 Cd1 97.0(2) . . ?
C8 N2 C12 117.1(3) . . ?
C8 N2 Cd1 124.0(3) . 1_565 ?
C12 N2 Cd1 118.9(3) . 1_565 ?
C1 O1 Cd1 89.4(2) . . ?
O1 C1 N1 117.4(3) . . ?
O1 C1 C2 125.3(3) . . ?
N1 C1 C2 117.3(3) . . ?
C3 C2 C1 119.5(4) . . ?
C3 C2 C7 122.0(4) . . ?
C1 C2 C7 118.5(4) . . ?
C2 C3 C4 121.8(4) . . ?
C2 C3 H3 119.1 . . ?
C4 C3 H3 119.1 . . ?
C3 C4 C5 117.4(3) . . ?
C3 C4 C10 119.7(3) . . ?
C5 C4 C10 122.9(3) . . ?
N1 C5 C4 120.9(3) . . ?
N1 C5 C6 115.0(3) . . ?
C4 C5 C6 124.0(3) . . ?
C5 C6 H6A 109.5 . . ?
C5 C6 H6B 109.5 . . ?
H6A C6 H6B 109.5 . . ?
C5 C6 H6C 109.4 . . ?
H6A C6 H6C 109.5 . . ?
H6B C6 H6C 109.5 . . ?
N3 C7 C2 179.0(8) . . ?
N2 C8 C9 123.4(4) . . ?
N2 C8 H8 118.3 . . ?
C9 C8 H8 118.3 . . ?
C8 C9 C10 119.6(4) . . ?
C8 C9 H9 120.2 . . ?
C10 C9 H9 120.2 . . ?
C9 C10 C11 116.8(3) . . ?
C9 C10 C4 121.0(3) . . ?
C11 C10 C4 122.2(3) . . ?
C12 C11 C10 119.7(4) . . ?
C12 C11 H11 120.1 . . ?
C10 C11 H11 120.1 . . ?
N2 C12 C11 123.3(4) . . ?
N2 C12 H12 118.4 . . ?
C11 C12 H12 118.4 . . ?

loop_
_geom_torsion_atom_site_label_1
_geom_torsion_atom_site_label_2
_geom_torsion_atom_site_label_3
_geom_torsion_atom_site_label_4
_geom_torsion
_geom_torsion_site_symmetry_1
_geom_torsion_site_symmetry_2
_geom_torsion_site_symmetry_3
_geom_torsion_site_symmetry_4
_geom_torsion_publ_flag
Cd1 O1 C1 N1 -5.4(4) . . . . ?
Cd1 O1 C1 C2 174.1(4) . . . . ?
C5 N1 C1 O1 178.9(4) . . . . ?
Cd1 N1 C1 O1 6.0(4) . . . . ?
C5 N1 C1 C2 -0.7(6) . . . . ?
Cd1 N1 C1 C2 -173.5(3) . . . . ?
O1 C1 C2 C3 -179.6(4) . . . . ?
N1 C1 C2 C3 -0.1(6) . . . . ?
O1 C1 C2 C7 -0.6(7) . . . . ?
N1 C1 C2 C7 178.9(5) . . . . ?
C1 C2 C3 C4 0.9(7) . . . . ?
C7 C2 C3 C4 -178.0(5) . . . . ?
C2 C3 C4 C5 -1.0(7) . . . . ?
C2 C3 C4 C10 176.8(4) . . . . ?
C1 N1 C5 C4 0.6(6) . . . . ?
Cd1 N1 C5 C4 169.7(3) . . . . ?
C1 N1 C5 C6 178.6(4) . . . . ?
Cd1 N1 C5 C6 -12.3(6) . . . . ?
C3 C4 C5 N1 0.3(6) . . . . ?
C10 C4 C5 N1 -177.5(4) . . . . ?
C3 C4 C5 C6 -177.6(4) . . . . ?
C10 C4 C5 C6 4.6(7) . . . . ?
C12 N2 C8 C9 -0.5(7) . . . . ?
Cd1 N2 C8 C9 178.9(4) 1_565 . . . ?
N2 C8 C9 C10 -0.9(7) . . . . ?
C8 C9 C10 C11 1.7(7) . . . . ?
C8 C9 C10 C4 -177.1(4) . . . . ?
C3 C4 C10 C9 49.0(6) . . . . ?
C5 C4 C10 C9 -133.3(4) . . . . ?
C3 C4 C10 C11 -129.7(5) . . . . ?
C5 C4 C10 C11 48.0(7) . . . . ?
C9 C10 C11 C12 -1.2(7) . . . . ?
C4 C10 C11 C12 177.5(4) . . . . ?
C8 N2 C12 C11 1.0(7) . . . . ?
Cd1 N2 C12 C11 -178.5(4) 1_565 . . . ?
C10 C11 C12 N2 -0.1(7) . . . . ?

_refine_diff_density_max         0.311
_refine_diff_density_min         -0.232
_refine_diff_density_rms         0.045

_shelxl_version_number           2013-2

_shelx_res_file                  
; 
TITL N181123A in P4(3)2(1)2 
CELL 0.71073  10.7413  10.7413  20.7748  90.000  90.000  90.000 
ZERR   8.00   0.0003   0.0003   0.0013   0.000   0.000   0.000 
LATT -1 
SYMM -X, -Y, 0.5+Z 
SYMM 0.5-Y, 0.5+X, 0.75+Z 
SYMM 0.5+Y, 0.5-X, 0.25+Z 
SYMM 0.5-X, 0.5+Y, 0.75-Z 
SYMM 0.5+X, 0.5-Y, 0.25-Z 
SYMM Y, X, -Z 
SYMM -Y, -X, 0.5-Z 
SFAC C  H  N  O  Cd 
UNIT 96 64 24 8 4 
OMIT   0   5   0 
OMIT   0   7   0 
OMIT   0   0   3 
OMIT   0.00  53.00 
L.S. 12 
ACTA 
BOND $H 
CONF 
HTAB 
SIZE 0.22 0.21 0.18 
FMAP 2 
PLAN 20 
TEMP 23.000 
WGHT    0.031400    1.781500 
FVAR       0.09613 
CD1   5    0.319187    0.319187    0.000000    10.50000    0.02493    0.02493 = 
         0.02794   -0.00204    0.00204    0.00157 
N1    3    0.317676    0.510635    0.046160    11.00000    0.03979    0.02823 = 
         0.02766   -0.00053    0.00245    0.00617 
N2    3    0.320741    1.113187    0.026526    11.00000    0.04506    0.02642 = 
         0.03217   -0.00088   -0.00122    0.00186 
N3    3    0.164041    0.505971    0.261972    11.00000    0.17241    0.06954 = 
         0.04674   -0.00170    0.04267   -0.00033 
O1    4    0.265713    0.358828    0.115369    11.00000    0.06915    0.02628 = 
         0.03373    0.00066    0.00321    0.00068 
C1    1    0.276289    0.473909    0.105448    11.00000    0.04404    0.02668 = 
         0.02844   -0.00147   -0.00190    0.00342 
C2    1    0.247766    0.569323    0.150849    11.00000    0.06505    0.03232 = 
         0.02899   -0.00116    0.00565    0.00233 
C3    1    0.262716    0.691476    0.133726    11.00000    0.06782    0.03154 = 
         0.03275   -0.00799    0.00447    0.00321 
AFIX  43 
H3    2    0.245106    0.753289    0.163721    11.00000   -1.20000 
AFIX   0 
C4    1    0.303527    0.725676    0.072690    11.00000    0.04936    0.02650 = 
         0.03258    0.00019   -0.00365    0.00339 
C5    1    0.330932    0.630005    0.029321    11.00000    0.03589    0.02819 = 
         0.03307    0.00267    0.00080    0.00325 
C6    1    0.380340    0.650948   -0.037211    11.00000    0.07386    0.03567 = 
         0.04054    0.00313    0.01642    0.00729 
AFIX   3 
H6A   2    0.425894    0.578806   -0.050971    11.00000   -1.50000 
H6B   2    0.434510    0.722035   -0.037172    11.00000   -1.50000 
H6C   2    0.312198    0.665478   -0.066154    11.00000   -1.50000 
AFIX   0 
C7    1    0.202033    0.533751    0.212958    11.00000    0.10668    0.03929 = 
         0.03467   -0.00618    0.01931   -0.00053 
C8    1    0.372400    1.067809    0.079877    11.00000    0.05538    0.03318 = 
         0.03447   -0.00397   -0.00926   -0.00375 
AFIX  43 
H8    2    0.411467    1.123032    0.107819    11.00000   -1.20000 
AFIX   0 
C9    1    0.370973    0.943477    0.095802    11.00000    0.06279    0.03272 = 
         0.03113    0.00142   -0.00971    0.00314 
AFIX  43 
H9    2    0.409344    0.916154    0.133363    11.00000   -1.20000 
AFIX   0 
C10   1    0.311922    0.859103    0.055468    11.00000    0.04851    0.02605 = 
         0.03380   -0.00044   -0.00111    0.00338 
C11   1    0.259509    0.906634   -0.000728    11.00000    0.06089    0.02942 = 
         0.03792   -0.00337   -0.01456   -0.00105 
AFIX  43 
H11   2    0.220294    0.853633   -0.029744    11.00000   -1.20000 
AFIX   0 
C12   1    0.265950    1.031707   -0.013082    11.00000    0.05409    0.03277 = 
         0.03315   -0.00075   -0.01287    0.00645 
AFIX  43 
H12   2    0.230457    1.061484   -0.050899    11.00000   -1.20000 
AFIX   0 
HKLF 4 
  
REM  N181123A in P4(3)2(1)2 
REM R1 =  0.0240 for    2456 Fo > 4sig(Fo)  and  0.0244 for all    2488 data 
REM    150 parameters refined using      0 restraints 
  
END 
  
WGHT      0.0310      1.8185 
  
REM Instructions for potential hydrogen bonds 
EQIV $1 -y+1/2, x+1/2, z-1/4 
HTAB C6 O1_$1 
EQIV $2 -y+1, -x+1, -z+1/2 
HTAB C9 N3_$2 
HTAB C11 O1_$1 
  
REM Highest difference peak  0.311,  deepest hole -0.232,  1-sigma level  0.045 
Q1    1   0.3168  0.4136  0.0005  11.00000  0.05    0.31 
Q2    1   0.3243  0.3236  0.0457  11.00000  0.05    0.26 
Q3    1   0.3849  0.2784  0.0017  11.00000  0.05    0.24 
Q4    1   0.3144  0.2170  0.0083  11.00000  0.05    0.22 
Q5    1   0.2421  0.5252  0.1276  11.00000  0.05    0.20 
Q6    1   0.3120  0.3350  0.0965  11.00000  0.05    0.18 
Q7    1   0.3150  0.8010  0.0592  11.00000  0.05    0.17 
Q8    1   0.2236  0.5497  0.1780  11.00000  0.05    0.16 
Q9    1   0.2986  0.5042  0.0658  11.00000  0.05    0.16 
Q10   1   0.2868  0.6123  0.1439  11.00000  0.05    0.14 
Q11   1   0.3110  0.6786  0.0490  11.00000  0.05    0.14 
Q12   1   0.3197  0.8867  0.0196  11.00000  0.05    0.14 
Q13   1   0.2463  0.5357  0.2622  11.00000  0.05    0.13 
Q14   1   0.2615  0.4059  0.1116  11.00000  0.05    0.13 
Q15   1   0.5118  0.5968 -0.0487  11.00000  0.05    0.13 
Q16   1   0.2239  0.3227  0.1502  11.00000  0.05    0.13 
Q17   1   0.3173  0.6290 -0.0120  11.00000  0.05    0.13 
Q18   1   0.1292  0.5288  0.2520  11.00000  0.05    0.13 
Q19   1   0.2862  1.0745 -0.0663  11.00000  0.05    0.13 
Q20   1   0.3111  1.1200  0.0575  11.00000  0.05    0.13 
;
_shelx_res_checksum              10590
